# Supplementary material for: Predicting achievement of clinical goals using machine learning in myasthenia gravis
Source: PLoS One. 2025 Aug 14;20(8):e0330044. doi: 10.1371/journal.pone.0330044 (PMC12352761; doi:10.1371/journal.pone.0330044)
Supplement: S1 Table — (CSV) [file pone.0330044.s004.csv]

	Total	non MM	MM or better
Total N	414	161	253
Sex (Male)	147 (35.5%)	42 (26.1%)	105 (41.5%)
Age	65 (51, 75)	65 (53, 76)	64 (50, 75)
Onset age	47 (33, 60)	47 (34, 60)	47 (31, 59)
OMG	74 (17.9%)	19 (11.8%)	55 (21.7%)
EOMG	111 (26.8%)	45 (28.0%)	66 (26.1%)
LOMG	86 (20.8%)	32 (19.9%)	54 (21.3%)
TAMG	90 (21.7%)	36 (22.4%)	54 (21.3%)
MuSK	8 (1.9%)	3 (1.9%)	5 (2.0%)
SNMG	45 (10.9%)	26 (16.1%)	19 (7.5%)
MGC total score	2 (0, 5)	6 (3, 9)	0 (0, 2)
MGADL total score	1 (0, 4)	4 (3, 6)	1 (0, 1)
MGQOL15 total score	8 (3, 19)	21 (11, 29)	4 (1, 9)
PSL dose	2 (0, 5)	5 (0, 6)	2 (0, 5)
